# Supplementary material for: ﻿A new species of Cotoneaster (Rosaceae) from western Sichuan, China
Source: PhytoKeys. 2023 Nov 27;236:39–52. doi: 10.3897/phytokeys.236.111819 (PMC10696602; doi:10.3897/phytokeys.236.111819)
Supplement: XML Treatment for Cotoneaster densiflorus [file phytokeys.236.111819-treatment1.xml]

<!DOCTYPE tp:taxon-treatment
  PUBLIC "-//TaxonX//DTD Taxonomic Treatment Publishing DTD v0 20100105//EN" "tax-treatment-NSO.dtd">
<tp:taxon-treatment xmlns:tp="http://www.plazi.org/taxpub"><tp:treatment-meta><kwd-group><label>Taxon classification</label><kwd>
                <named-content content-type="kingdom">Plantae</named-content>
              </kwd><kwd>
                <named-content content-type="order">Rosales</named-content>
              </kwd><kwd>
                <named-content content-type="family">Rosaceae</named-content>
              </kwd></kwd-group><mixed-citation publication-type="journal"><person-group><name><surname>Li</surname><given-names>Mingwan</given-names></name><name><surname>Li</surname><given-names>Dan</given-names></name><name><surname>Lu</surname><given-names>Mengfei</given-names></name><name><surname>Mo</surname><given-names>Shuangfeng</given-names></name><name><surname>Ding</surname><given-names>Shen</given-names></name><name><surname>Chen</surname><given-names>Yuanyuan</given-names></name><name><surname>Lai</surname><given-names>Yong</given-names></name><name><surname>Zhang</surname><given-names>Dangquan</given-names></name><name><surname>Liao</surname><given-names>Wenbo</given-names></name><name><surname>Fan</surname><given-names>Qiang</given-names></name></person-group><article-title>﻿A new species of <italic><tp:taxon-name><tp:taxon-name-part taxon-name-part-type="genus" reg="Cotoneaster"/><tp:taxon-name-part taxon-name-part-type="section" reg="Cotoneaster">Cotoneaster</tp:taxon-name-part></tp:taxon-name></italic> (<tp:taxon-name><tp:taxon-name-part taxon-name-part-type="family">Rosaceae</tp:taxon-name-part></tp:taxon-name>) from western Sichuan, China</article-title><source>PhytoKeys</source><day>27</day><month>11</month><year>2023</year><volume>236</volume><fpage>39</fpage><lpage>52</lpage><pub-id pub-id-type="doi">10.3897/phytokeys.236.111819</pub-id></mixed-citation></tp:treatment-meta><tp:nomenclature><label>﻿</label><tp:taxon-name>
              <object-id xmlns:xlink="http://www.w3.org/1999/xlink" content-type="arpha" xlink:type="simple">CB30416C-B611-52C9-A3F4-DD53D957CC37</object-id>
              <tp:taxon-name-part taxon-name-part-type="genus" reg="Cotoneaster">Cotoneaster</tp:taxon-name-part>
              <tp:taxon-name-part taxon-name-part-type="species" reg="densiflorus">densiflorus</tp:taxon-name-part>
              <object-id xmlns:xlink="http://www.w3.org/1999/xlink" content-type="ipni" xlink:type="simple">urn:lsid:ipni.org:names:77331508-1</object-id>
            </tp:taxon-name><tp:taxon-authority>M.W. Li, Q. Fan &amp; W. B. Liao</tp:taxon-authority><tp:taxon-status xmlns:xlink="http://www.w3.org/1999/xlink" xlink:type="simple">sp. nov.</tp:taxon-status></tp:nomenclature><tp:treatment-sec sec-type="material" id="SECID0EGLBG"><title>Type.</title><p>China. Sichuan Province, Baoxing County, Qiaoqi Town, Zegen Village, on the cliff of steep slopes, <named-content xmlns:xlink="http://www.w3.org/1999/xlink" content-type="dwc:verbatimCoordinates" xlink:type="simple"><named-content content-type="geo-json" specific-use="{&#34;type&#34;:&#34;Point&#34;,&#34;coordinates&#34;:[102.750000,30.716667]}" id="NCID0EPLBG" xlink:type="simple">30°43′N, 102°45′E</named-content></named-content>, 2180 m a.s.l., 7 Dec 2016, <italic>Q. Fan &amp; M.W. Li 14925</italic> (holotype: <abbrev xmlns:xlink="http://www.w3.org/1999/xlink" xlink:title="SunYat-sen University" id="ABBRID0EWLBG" xlink:type="simple">SYS</abbrev>; isotype: <abbrev xmlns:xlink="http://www.w3.org/1999/xlink" xlink:title="SunYat-sen University" id="ABBRID0E1LBG" xlink:type="simple">SYS</abbrev>) (Figs <xref ref-type="fig" rid="F1">1</xref>, <xref ref-type="fig" rid="F2">2</xref>)</p></tp:treatment-sec><tp:treatment-sec sec-type="diagnosis" id="SECID0EGMBG"><title>Diagnosis.</title><p>Morphologically, <italic><tp:taxon-name><tp:taxon-name-part taxon-name-part-type="genus" reg="Cotoneaster">Cotoneaster</tp:taxon-name-part><tp:taxon-name-part taxon-name-part-type="species" reg="densiflorus">densiflorus</tp:taxon-name-part></tp:taxon-name></italic> is similar to <italic><tp:taxon-name><tp:taxon-name-part taxon-name-part-type="genus" reg="Cotoneaster">C.</tp:taxon-name-part><tp:taxon-name-part taxon-name-part-type="species" reg="salicifolius">salicifolius</tp:taxon-name-part></tp:taxon-name></italic>, but differs in its leaf blade of ovate-lanceolate to obovate shape (vs. elliptic-oblong to ovate-lanceolate), smaller length-width ratio of 2.37 ± 0.31 (vs. 3.17 ± 0.32), slightly conduplicate (vs. not conduplicate), fewer lateral veins of 6–8 pairs (vs. 12–16 pairs), upper surface slightly rugose (vs. rugose), leaf margin plane (vs. revolute), lower surface densely grey tomentose (vs. grey tomentose, with bloom), greater corolla diameter of 7–9 mm (vs. 5–6 mm), styles 2 (vs. 2–3) and pyrenes 2 (rarely 3). Although there is a closer phylogenetic relationship between the new species and <italic><tp:taxon-name><tp:taxon-name-part taxon-name-part-type="genus" reg="Cotoneaster">C.</tp:taxon-name-part><tp:taxon-name-part taxon-name-part-type="species" reg="rhytidophyllus">rhytidophyllus</tp:taxon-name-part></tp:taxon-name></italic>, it is easy to distinguish them by the indumentum color of branchlets, leaves and inflorescences, rugose leaf upper surface, fruit shape and pyrenes number. See Table <xref ref-type="table" rid="T2">2</xref>, Figs <xref ref-type="fig" rid="F1">1</xref>, <xref ref-type="fig" rid="F2">2</xref> for a detailed comparison.</p><fig id="F1" position="float" orientation="portrait"><object-id xmlns:xlink="http://www.w3.org/1999/xlink" content-type="doi" xlink:type="simple">10.3897/phytokeys.236.111819.figure1</object-id><object-id xmlns:xlink="http://www.w3.org/1999/xlink" content-type="arpha" xlink:type="simple">24A79D7C-ADEA-57D8-BBF4-836F115B86D2</object-id><label>Figure 1.</label><caption><p><italic><tp:taxon-name><tp:taxon-name-part taxon-name-part-type="genus" reg="Cotoneaster">Cotoneaster</tp:taxon-name-part><tp:taxon-name-part taxon-name-part-type="species" reg="densiflorus">densiflorus</tp:taxon-name-part></tp:taxon-name></italic><bold>A</bold> habit <bold>B</bold> leaf, adaxial surface <bold>C</bold> leaf, abaxial surface <bold>D</bold> flowers <bold>E</bold> vertical section of flower <bold>F</bold> petals <bold>G</bold> stamens <bold>H</bold> styles <bold>I</bold> fruiting branch <bold>J</bold> pome <bold>K</bold> transverse section of pome <bold>L</bold> pyrenes. Illustration by Zhengmeng Yang based on living field-collected materials (<italic>Q. Fan &amp; M.W. Li 14925</italic>, <italic>M.W. Li 20230617007</italic>).</p></caption><graphic xmlns:xlink="http://www.w3.org/1999/xlink" xlink:href="phytokeys-236-039_article-111819__-g001.jpg" position="float" orientation="portrait" xlink:type="simple" id="oo_942349.jpg"><uri content-type="original_file" xlink:type="simple">https://binary.pensoft.net/fig/942349</uri></graphic></fig><fig id="F2" position="float" orientation="portrait"><object-id xmlns:xlink="http://www.w3.org/1999/xlink" content-type="doi" xlink:type="simple">10.3897/phytokeys.236.111819.figure2</object-id><object-id xmlns:xlink="http://www.w3.org/1999/xlink" content-type="arpha" xlink:type="simple">6B2D83F2-66D6-5589-97EA-7288FEA35F68</object-id><label>Figure 2.</label><caption><p><italic><tp:taxon-name><tp:taxon-name-part taxon-name-part-type="genus" reg="Cotoneaster">Cotoneaster</tp:taxon-name-part><tp:taxon-name-part taxon-name-part-type="species" reg="densiflorus">densiflorus</tp:taxon-name-part></tp:taxon-name></italic> sp. nov. <bold>A</bold> habitat <bold>B</bold> habit <bold>C</bold> branchlets <bold>D</bold> petal, stamen, style, and vertical section of flower <bold>E</bold> ovate-lanceolate to obovate shape of leaves <bold>F</bold> leaf, abaxial surface <bold>G</bold> 2 pyrenes per fruit <bold>H</bold> inflorescence <bold>I</bold> fruiting branch.</p></caption><graphic xmlns:xlink="http://www.w3.org/1999/xlink" xlink:href="phytokeys-236-039_article-111819__-g002.jpg" position="float" orientation="portrait" xlink:type="simple" id="oo_942350.jpg"><uri content-type="original_file" xlink:type="simple">https://binary.pensoft.net/fig/942350</uri></graphic></fig><table-wrap id="T2" position="float" orientation="portrait"><label>Table 2.</label><caption><p>Diagnostic macro-morphological characteristic of <italic><tp:taxon-name><tp:taxon-name-part taxon-name-part-type="genus" reg="Cotoneaster">Cotoneaster</tp:taxon-name-part><tp:taxon-name-part taxon-name-part-type="species" reg="densiflorus">densiflorus</tp:taxon-name-part></tp:taxon-name></italic>, <italic><tp:taxon-name><tp:taxon-name-part taxon-name-part-type="genus" reg="Cotoneaster">C.</tp:taxon-name-part><tp:taxon-name-part taxon-name-part-type="species" reg="salicifolius">salicifolius</tp:taxon-name-part></tp:taxon-name></italic> and <italic><tp:taxon-name><tp:taxon-name-part taxon-name-part-type="genus" reg="Cotoneaster">C.</tp:taxon-name-part><tp:taxon-name-part taxon-name-part-type="species" reg="rhytidophyllus">rhytidophyllus</tp:taxon-name-part></tp:taxon-name></italic>.</p></caption><table id="TID0ELTAI" rules="all"><tbody><tr><th rowspan="1" colspan="1"/><th rowspan="1" colspan="1">
                      <italic>
                        <tp:taxon-name><tp:taxon-name-part taxon-name-part-type="genus" reg="Cotoneaster">C.</tp:taxon-name-part><tp:taxon-name-part taxon-name-part-type="species" reg="densiflorus">densiflorus</tp:taxon-name-part></tp:taxon-name>
                      </italic>
                    </th><th rowspan="1" colspan="1">
                      <italic>
                        <tp:taxon-name><tp:taxon-name-part taxon-name-part-type="genus" reg="Cotoneaster">C.</tp:taxon-name-part><tp:taxon-name-part taxon-name-part-type="species" reg="salicifolius">salicifolius</tp:taxon-name-part></tp:taxon-name>
                      </italic>
                    </th><th rowspan="1" colspan="1">
                      <italic>
                        <tp:taxon-name><tp:taxon-name-part taxon-name-part-type="genus" reg="Cotoneaster">C.</tp:taxon-name-part><tp:taxon-name-part taxon-name-part-type="species" reg="rhytidophyllus">rhytidophyllus</tp:taxon-name-part></tp:taxon-name>
                      </italic>
                    </th></tr><tr><td rowspan="1" colspan="1">Leaf shape</td><td rowspan="1" colspan="1">ovate-lanceolate to obovate</td><td rowspan="1" colspan="1">elliptic-oblong or ovate-lanceolate</td><td rowspan="1" colspan="1">elliptic-oblong or ovate-oblong to oblong-lanceolate</td></tr><tr><td rowspan="1" colspan="1">Leaf size (mm)</td><td rowspan="1" colspan="1">25–72×12–33</td><td rowspan="1" colspan="1">40–85×15–25</td><td rowspan="1" colspan="1">40–70 ×18–30</td></tr><tr><td rowspan="1" colspan="1">Leaf apex</td><td rowspan="1" colspan="1">acute or obtuse, rarely abruptly mucronate</td><td rowspan="1" colspan="1">acute or acuminate</td><td rowspan="1" colspan="1">acuminate, rarely acute</td></tr><tr><td rowspan="1" colspan="1">Leaf length-width ratio</td><td rowspan="1" colspan="1">2.37 ± 0.31</td><td rowspan="1" colspan="1">3.17 ± 0.32</td><td rowspan="1" colspan="1">3.19 ± 0.48</td></tr><tr><td rowspan="1" colspan="1">Leaf conduplicate state</td><td rowspan="1" colspan="1">slightly conduplicate</td><td rowspan="1" colspan="1">not conduplicate</td><td rowspan="1" colspan="1">not conduplicate</td></tr><tr><td rowspan="1" colspan="1">Lateral veins number (pairs)</td><td rowspan="1" colspan="1">6–8</td><td rowspan="1" colspan="1">12–16</td><td rowspan="1" colspan="1">5–8</td></tr><tr><td rowspan="1" colspan="1">Leaf upper surface indumentum</td><td rowspan="1" colspan="1">initially sparsely pilose</td><td rowspan="1" colspan="1">initially sparsely pilose</td><td rowspan="1" colspan="1">initially sparsely villous</td></tr><tr><td rowspan="1" colspan="1">Upper surface rugose state</td><td rowspan="1" colspan="1">slightly rugose</td><td rowspan="1" colspan="1">rugose</td><td rowspan="1" colspan="1">extremely rugose</td></tr><tr><td rowspan="1" colspan="1">Margin revolute state</td><td rowspan="1" colspan="1">plane</td><td rowspan="1" colspan="1">revolute</td><td rowspan="1" colspan="1">revolute</td></tr><tr><td rowspan="1" colspan="1">Leaf lower surface indumentum</td><td rowspan="1" colspan="1">densely gray tomentose</td><td rowspan="1" colspan="1">gray tomentose, with bloom</td><td rowspan="1" colspan="1">yellow tomentose-floccose</td></tr><tr><td rowspan="1" colspan="1">Inflorescence number of flowers</td><td rowspan="1" colspan="1">(5-)10- to 50-(61) flowers</td><td rowspan="1" colspan="1">10- to 50- flowers</td><td rowspan="1" colspan="1">10- to 40(-50) flowers</td></tr><tr><td rowspan="1" colspan="1">Corolla diameter (mm)</td><td rowspan="1" colspan="1">7–9</td><td rowspan="1" colspan="1">5–6</td><td rowspan="1" colspan="1">7–8</td></tr><tr><td rowspan="1" colspan="1">Patal indumentum</td><td rowspan="1" colspan="1">glabrous</td><td rowspan="1" colspan="1">glabrous</td><td rowspan="1" colspan="1">adaxially slightly pilose near base</td></tr><tr><td rowspan="1" colspan="1">Styles number</td><td rowspan="1" colspan="1">2</td><td rowspan="1" colspan="1">2–3</td><td rowspan="1" colspan="1">2–3</td></tr><tr><td rowspan="1" colspan="1">Fruits shape</td><td rowspan="1" colspan="1">obovoid or subglobose</td><td rowspan="1" colspan="1">subglobose</td><td rowspan="1" colspan="1">pyriform</td></tr><tr><td rowspan="1" colspan="1">Fruits size</td><td rowspan="1" colspan="1">5–7 mm in diam</td><td rowspan="1" colspan="1">5–7 mm in diam</td><td rowspan="1" colspan="1">4 mm in diam, 5–6 mm long</td></tr><tr><td rowspan="1" colspan="1">Pyrenes number</td><td rowspan="1" colspan="1">2</td><td rowspan="1" colspan="1">2–3</td><td rowspan="1" colspan="1">2–3, rarely 4</td></tr></tbody></table></table-wrap></tp:treatment-sec><tp:treatment-sec sec-type="description" id="SECID0ET1BG"><title>Description.</title><p>Evergreen shrubs, rarely semi-evergreen, up to 5 m tall, with spreading to erect branches; stems 5 cm in diameter; branchlets terete, stout, reddish-brown, initially sparsely tomentose, glabrous when old. Petiole red, robust, 4–7 mm long, tomentose; stipules linear, 4–7 mm, tomentulose, caducous; leaf blades ovate-lanceolate to obovate, 25–72 × 12–33 mm, leathery, lightly conduplicate along the mid-vein, mid-vein conspicuously raised abaxially and deeply impressed adaxially, lateral veins 6–8 pairs, rarely 5 or 9, impressed, lower surface densely grey tomentose, apex acute or obtuse, rarely abruptly mucronate, base cuneate, margin entire, plane, upper surface initially sparsely pilose, subglabrous when old, slightly rugose. Compound corymbs 25–40 mm long, 17–43 mm diam., with (5–)10– to 50–(61)-flowered per inflorescence; rachis and pedicels densely white pilose; peduncles 2–3 cm; bracts linear, tomentulose, caducous, 2–4 mm long; pedicel 2–4 mm. Flowers 7–9 mm diam.; hypanthium campanulate, abaxially densely white tomentose; sepals triangular, apex acute, pilose; petals spreading, white, glabrous, suborbicular, ca. 3–4 mm and nearly as broad, apex obtuse, base shortly clawed; stamens 20, slightly longer than or subequal to petals, anthers purple, filaments white; styles 2, free, slightly shorter than stamens; carpels 2, ovary apically pilose. The ripe pome obovoid or subglobose, 5–7 mm diam., red, sparsely pilose; 2 pyrenes per fruit.</p></tp:treatment-sec><tp:treatment-sec sec-type="Pollen morphology" id="SECID0EY1BG"><title>Pollen morphology.</title><p>The pollen grains of <italic><tp:taxon-name><tp:taxon-name-part taxon-name-part-type="genus" reg="Cotoneaster">C.</tp:taxon-name-part><tp:taxon-name-part taxon-name-part-type="species" reg="densiflorus">densiflorus</tp:taxon-name-part></tp:taxon-name></italic> are tricolpate. Polar axis (P) = 46.15 ± 3.09 µm, equatorial axis (E) = 22.64 ± 1.28 µm, the P/E value (proportion of polar axis to equatorial axis length) = 2.05 ± 0.12. The P/E values of the new species is obviously larger than <italic><tp:taxon-name><tp:taxon-name-part taxon-name-part-type="genus" reg="Cotoneaster">C.</tp:taxon-name-part><tp:taxon-name-part taxon-name-part-type="species" reg="salicifolius">salicifolius</tp:taxon-name-part></tp:taxon-name></italic> (1.19 ± 0.05). The surface is mainly striate-foveolate ornamentation (Fig. <xref ref-type="fig" rid="F3">3</xref>, Table <xref ref-type="table" rid="T3">3</xref>).</p><fig id="F3" position="float" orientation="portrait"><object-id xmlns:xlink="http://www.w3.org/1999/xlink" content-type="doi" xlink:type="simple">10.3897/phytokeys.236.111819.figure3</object-id><object-id xmlns:xlink="http://www.w3.org/1999/xlink" content-type="arpha" xlink:type="simple">1703E0E6-35D6-59E4-B957-7A878EF04F31</object-id><label>Figure 3.</label><caption><p><abbrev xmlns:xlink="http://www.w3.org/1999/xlink" xlink:title="scanning electron microscopy" id="ABBRID0EE3BG" xlink:type="simple">SEM</abbrev> micrographs of pollen grains of <italic><tp:taxon-name><tp:taxon-name-part taxon-name-part-type="genus" reg="Cotoneaster">Cotoneaster</tp:taxon-name-part><tp:taxon-name-part taxon-name-part-type="species" reg="densiflorus">densiflorus</tp:taxon-name-part></tp:taxon-name></italic> (<bold>A–C</bold>), light microscope and <abbrev xmlns:xlink="http://www.w3.org/1999/xlink" xlink:title="scanning electron microscopy" id="ABBRID0EV3BG" xlink:type="simple">SEM</abbrev> micrographs of leaf epidermis of <italic><tp:taxon-name><tp:taxon-name-part taxon-name-part-type="genus" reg="Cotoneaster">C.</tp:taxon-name-part><tp:taxon-name-part taxon-name-part-type="species" reg="densiflorus">densiflorus</tp:taxon-name-part></tp:taxon-name></italic> (<bold>D–F</bold>) <bold>A</bold> equatorial view <bold>B</bold> polar view <bold>C</bold> striate-foveolate ornamentation <bold>D</bold> upper epidermis <bold>E</bold> under epidermis <bold>F</bold> stomata and corneous papillae of under epidermis.</p></caption><graphic xmlns:xlink="http://www.w3.org/1999/xlink" xlink:href="phytokeys-236-039_article-111819__-g003.jpg" position="float" orientation="portrait" xlink:type="simple" id="oo_942351.jpg"><uri content-type="original_file" xlink:type="simple">https://binary.pensoft.net/fig/942351</uri></graphic></fig><table-wrap id="T3" position="float" orientation="portrait"><label>Table 3.</label><caption><p>Diagnostic micro-morphological characteristic and 2C DNA of <italic><tp:taxon-name><tp:taxon-name-part taxon-name-part-type="genus" reg="Cotoneaster">Cotoneaster</tp:taxon-name-part><tp:taxon-name-part taxon-name-part-type="species" reg="densiflorus">densiflorus</tp:taxon-name-part></tp:taxon-name></italic>, <italic><tp:taxon-name><tp:taxon-name-part taxon-name-part-type="genus" reg="Cotoneaster">C.</tp:taxon-name-part><tp:taxon-name-part taxon-name-part-type="species" reg="salicifolius">salicifolius</tp:taxon-name-part></tp:taxon-name></italic> and <italic><tp:taxon-name><tp:taxon-name-part taxon-name-part-type="genus" reg="Cotoneaster">C.</tp:taxon-name-part><tp:taxon-name-part taxon-name-part-type="species" reg="rhytidophyllus">rhytidophyllus</tp:taxon-name-part></tp:taxon-name></italic> (values M ± SD μm).</p></caption><table id="TID0ERABI" rules="all"><tbody><tr><th rowspan="1" colspan="1"/><th rowspan="1" colspan="1">
                      <italic>
                        <tp:taxon-name><tp:taxon-name-part taxon-name-part-type="genus" reg="Cotoneaster">C.</tp:taxon-name-part><tp:taxon-name-part taxon-name-part-type="species" reg="densiflorus">densiflorus</tp:taxon-name-part></tp:taxon-name>
                      </italic>
                    </th><th rowspan="1" colspan="1">
                      <italic>
                        <tp:taxon-name><tp:taxon-name-part taxon-name-part-type="genus" reg="Cotoneaster">C.</tp:taxon-name-part><tp:taxon-name-part taxon-name-part-type="species" reg="salicifolius">salicifolius</tp:taxon-name-part></tp:taxon-name>
                      </italic>
                    </th><th rowspan="1" colspan="1">
                      <italic>
                        <tp:taxon-name><tp:taxon-name-part taxon-name-part-type="genus" reg="Cotoneaster">C.</tp:taxon-name-part><tp:taxon-name-part taxon-name-part-type="species" reg="rhytidophyllus">rhytidophyllus</tp:taxon-name-part></tp:taxon-name>
                      </italic>
                    </th></tr><tr><td rowspan="1" colspan="1">Polar axis length (µm)</td><td rowspan="1" colspan="1">46.15 ± 3.09</td><td rowspan="1" colspan="1">24.31 ± 1.07</td><td rowspan="1" colspan="1">37.39 ± 7.35</td></tr><tr><td rowspan="1" colspan="1">Equatorial axis length (µm)</td><td rowspan="1" colspan="1">22.64 ± 1.28</td><td rowspan="1" colspan="1">20.51 ± 0.16</td><td rowspan="1" colspan="1">18.47 ± 3.03</td></tr><tr><td rowspan="1" colspan="1">P/E values</td><td rowspan="1" colspan="1">2.05 ± 0.12</td><td rowspan="1" colspan="1">1.19 ± 0.05</td><td rowspan="1" colspan="1">2.02 ± 0.23</td></tr><tr><td rowspan="1" colspan="1">Type of leaf epidermis</td><td rowspan="1" colspan="1">type W</td><td rowspan="1" colspan="1">type I</td><td rowspan="1" colspan="1">type I</td></tr><tr><td rowspan="1" colspan="1">2C DNA (pg)</td><td rowspan="1" colspan="1">2.33 ± 0.19</td><td rowspan="1" colspan="1">1.57 ± 0.15</td><td rowspan="1" colspan="1">1.55 ± 0.10</td></tr></tbody></table></table-wrap></tp:treatment-sec><tp:treatment-sec sec-type="Leaf epidermis morphology" id="SECID0EYCAI"><title>Leaf epidermis morphology.</title><p>According to previous studies on leaf epidermis type of <italic><tp:taxon-name><tp:taxon-name-part taxon-name-part-type="genus" reg="Cotoneaster"/><tp:taxon-name-part taxon-name-part-type="section" reg="Cotoneaster">Cotoneaster</tp:taxon-name-part></tp:taxon-name></italic> species (<xref ref-type="bibr" rid="B5">Ding et al. 2008</xref>), the leaf epidermis of this species could be classified as type W, with irregular stomata surrounded by 4–5 corneous papillae, while <italic><tp:taxon-name><tp:taxon-name-part taxon-name-part-type="genus" reg="Cotoneaster">C.</tp:taxon-name-part><tp:taxon-name-part taxon-name-part-type="species" reg="salicifolius">salicifolius</tp:taxon-name-part></tp:taxon-name></italic> and <italic><tp:taxon-name><tp:taxon-name-part taxon-name-part-type="genus" reg="Cotoneaster">C.</tp:taxon-name-part><tp:taxon-name-part taxon-name-part-type="species" reg="rhytidophyllus">rhytidophyllus</tp:taxon-name-part></tp:taxon-name></italic> are presented as type I, with irregular stomata surrounded by various ridges protruding from the stratum corneum (Fig. <xref ref-type="fig" rid="F3">3</xref>, Table <xref ref-type="table" rid="T3">3</xref>).</p></tp:treatment-sec><tp:treatment-sec sec-type="phenology" id="SECID0EHEAI"><title>Phenology.</title><p>Flowering from June to July, fruiting from November to December.</p></tp:treatment-sec><tp:treatment-sec sec-type="etymology" id="SECID0EMEAI"><title>Etymology.</title><p>The specific epithet refers to the compact compound corymbs with (5–)10– to 50–(61)-flowered per inflorescence.</p></tp:treatment-sec><tp:treatment-sec sec-type="distribution" id="SECID0EREAI"><title>Distribution and habitat.</title><p><italic><tp:taxon-name><tp:taxon-name-part taxon-name-part-type="genus" reg="Cotoneaster">C.</tp:taxon-name-part><tp:taxon-name-part taxon-name-part-type="species" reg="densiflorus">densiflorus</tp:taxon-name-part></tp:taxon-name></italic> is currently known only from the type locality, Zegen Village, Baoxing County, Sichuan Province, China. This population includes nearly 60 individuals, with about 40 densely distributed individuals and 20 scattered shrubs on a steep slope of sunny sparse forest along the National Highway at altitudes of about 2180 m a.s.l. The associated tree species include <italic><tp:taxon-name><tp:taxon-name-part taxon-name-part-type="genus" reg="Cotoneaster">C.</tp:taxon-name-part><tp:taxon-name-part taxon-name-part-type="species" reg="dielsianus">dielsianus</tp:taxon-name-part></tp:taxon-name></italic>, <italic><tp:taxon-name><tp:taxon-name-part taxon-name-part-type="genus" reg="Coriaria">Coriaria</tp:taxon-name-part><tp:taxon-name-part taxon-name-part-type="species" reg="nepalensis">nepalensis</tp:taxon-name-part></tp:taxon-name></italic>, <italic><tp:taxon-name><tp:taxon-name-part taxon-name-part-type="genus" reg="Indigofera">Indigofera</tp:taxon-name-part><tp:taxon-name-part taxon-name-part-type="species" reg="szechuensis">szechuensis</tp:taxon-name-part></tp:taxon-name></italic>, <italic><tp:taxon-name><tp:taxon-name-part taxon-name-part-type="genus" reg="Desmodium">Desmodium</tp:taxon-name-part><tp:taxon-name-part taxon-name-part-type="species" reg="elegans">elegans</tp:taxon-name-part></tp:taxon-name></italic>, and <italic><tp:taxon-name><tp:taxon-name-part taxon-name-part-type="genus" reg="Elaeagnus">Elaeagnus</tp:taxon-name-part><tp:taxon-name-part taxon-name-part-type="species" reg="bockii">bockii</tp:taxon-name-part></tp:taxon-name></italic>.</p></tp:treatment-sec><tp:treatment-sec sec-type="Phylogenetic analysis" id="SECID0EZGAI"><title>Phylogenetic analysis.</title><p>The complete chloroplast genome of <italic><tp:taxon-name><tp:taxon-name-part taxon-name-part-type="genus" reg="Cotoneaster">C.</tp:taxon-name-part><tp:taxon-name-part taxon-name-part-type="species" reg="densiflorus">densiflorus</tp:taxon-name-part></tp:taxon-name></italic> exhibited characteristic quadripartite structure with 159,759 bp in total length, including a pair of inverted repeat (IRA and IRB) region of 26,371 bp, separated by a larger single-copy (<abbrev xmlns:xlink="http://www.w3.org/1999/xlink" xlink:title="larger single-copy" id="ABBRID0EKHAI" xlink:type="simple">LSC</abbrev>) region of 87,807 bp and a small single-copy (<abbrev xmlns:xlink="http://www.w3.org/1999/xlink" xlink:title="small single-copy" id="ABBRID0EOHAI" xlink:type="simple">SSC</abbrev>) region of 19,210 bp with an overall GC content of 36.60%. A total of 111 unique genes were encoded, including 78 protein-coding genes (<abbrev xmlns:xlink="http://www.w3.org/1999/xlink" xlink:title="protein-coding genes" id="ABBRID0ESHAI" xlink:type="simple">PCGs</abbrev>), 29 transfer RNA (<abbrev xmlns:xlink="http://www.w3.org/1999/xlink" xlink:title="transfer RNA" id="ABBRID0EWHAI" xlink:type="simple">tRNA</abbrev>) genes and four ribosomal RNA (<abbrev xmlns:xlink="http://www.w3.org/1999/xlink" xlink:title="ribosomal RNA" id="ABBRID0E1HAI" xlink:type="simple">rRNA</abbrev>) genes, while 17 genes duplicated in the <abbrev xmlns:xlink="http://www.w3.org/1999/xlink" xlink:title="inverted repeat" id="ABBRID0E5HAI" xlink:type="simple">IR</abbrev> regions.</p><p>Phylogenetic analyses constructed from 72 <italic><tp:taxon-name><tp:taxon-name-part taxon-name-part-type="genus" reg="Cotoneaster"/><tp:taxon-name-part taxon-name-part-type="section" reg="Cotoneaster">Cotoneaster</tp:taxon-name-part></tp:taxon-name></italic> chloroplast genomes resulted in the <abbrev xmlns:xlink="http://www.w3.org/1999/xlink" xlink:title="maximum-likelihood" id="ABBRID0ELIAI" xlink:type="simple">ML</abbrev> tree topology as shown in Table <xref ref-type="table" rid="T1">1</xref>. Two main clades (<italic><tp:taxon-name><tp:taxon-name-part taxon-name-part-type="genus" reg="Cotoneaster"/><tp:taxon-name-part taxon-name-part-type="section" reg="Cotoneaster">Cotoneaster</tp:taxon-name-part></tp:taxon-name></italic> and <italic><tp:taxon-name><tp:taxon-name-part taxon-name-part-type="genus" reg="Cotoneaster"/><tp:taxon-name-part taxon-name-part-type="section" reg="Chaenopetalum">Chaenopetalum</tp:taxon-name-part></tp:taxon-name></italic>) with well-supported values are presented in Fig. <xref ref-type="fig" rid="F4">4</xref>, which was consistent with the previous phylogenetic studies. The new species was placed in Clade <italic><tp:taxon-name><tp:taxon-name-part taxon-name-part-type="genus" reg="Cotoneaster"/><tp:taxon-name-part taxon-name-part-type="section" reg="Chaenopetalum">Chaenopetalum</tp:taxon-name-part></tp:taxon-name></italic> and clustered with <italic><tp:taxon-name><tp:taxon-name-part taxon-name-part-type="genus" reg="Cotoneaster">C.</tp:taxon-name-part><tp:taxon-name-part taxon-name-part-type="species" reg="rhytidophyllus">rhytidophyllus</tp:taxon-name-part></tp:taxon-name></italic> of Ser. <tp:taxon-name><tp:taxon-name-part taxon-name-part-type="genus" reg="Cotoneaster"/><tp:taxon-name-part taxon-name-part-type="series" reg="Salicifolii">Salicifolii</tp:taxon-name-part></tp:taxon-name>, but with weak support values (BS = 44, <abbrev xmlns:xlink="http://www.w3.org/1999/xlink" xlink:title="Bayesian inference" id="ABBRID0EAKAI" xlink:type="simple">BI</abbrev> = --).</p><fig id="F4" position="float" orientation="portrait"><object-id xmlns:xlink="http://www.w3.org/1999/xlink" content-type="doi" xlink:type="simple">10.3897/phytokeys.236.111819.figure4</object-id><object-id xmlns:xlink="http://www.w3.org/1999/xlink" content-type="arpha" xlink:type="simple">427FF5ED-5EDD-5075-93F8-A45C12CB5A9D</object-id><label>Figure 4.</label><caption><p>The phylogenetic tree of 65 <italic><tp:taxon-name><tp:taxon-name-part taxon-name-part-type="genus" reg="Cotoneaster"/><tp:taxon-name-part taxon-name-part-type="section" reg="Cotoneaster">Cotoneaster</tp:taxon-name-part></tp:taxon-name></italic> taxa based on 72 whole chloroplast genomes showing the position of <italic><tp:taxon-name><tp:taxon-name-part taxon-name-part-type="genus" reg="Cotoneaster">Cotoneaster</tp:taxon-name-part><tp:taxon-name-part taxon-name-part-type="species" reg="densiflorus">densiflorus</tp:taxon-name-part></tp:taxon-name></italic> (bold and highlighted with green) in the genus. Numbers near the branches are <abbrev xmlns:xlink="http://www.w3.org/1999/xlink" xlink:title="maximum-likelihood" id="ABBRID0E5KAI" xlink:type="simple">ML</abbrev> and <abbrev xmlns:xlink="http://www.w3.org/1999/xlink" xlink:title="Bayesian inference" id="ABBRID0ECLAI" xlink:type="simple">BI</abbrev> bootstrap values. GenBank accessions were provided after underlines.</p></caption><graphic xmlns:xlink="http://www.w3.org/1999/xlink" xlink:href="phytokeys-236-039_article-111819__-g004.jpg" position="float" orientation="portrait" xlink:type="simple" id="oo_942352.jpg"><uri content-type="original_file" xlink:type="simple">https://binary.pensoft.net/fig/942352</uri></graphic></fig></tp:treatment-sec><tp:treatment-sec sec-type="Chromosome ploidy analysis" id="SECID0ELLAI"><title>Chromosome ploidy analysis.</title><p>The results of flow cytometry analysis displayed a mean genome size (2C-value) of 2.33 ± 0.19 pg for <italic><tp:taxon-name><tp:taxon-name-part taxon-name-part-type="genus" reg="Cotoneaster">C.</tp:taxon-name-part><tp:taxon-name-part taxon-name-part-type="species" reg="densiflorus">densiflorus</tp:taxon-name-part></tp:taxon-name></italic> (Table <xref ref-type="table" rid="T3">3</xref>). Comparing with ploidy levels and genome sizes of <italic><tp:taxon-name><tp:taxon-name-part taxon-name-part-type="genus" reg="Cotoneaster"/><tp:taxon-name-part taxon-name-part-type="section" reg="Cotoneaster">Cotoneaster</tp:taxon-name-part></tp:taxon-name></italic> species reported in the previous studies (<xref ref-type="bibr" rid="B28">Rothleutner et al. 2016</xref>; <xref ref-type="bibr" rid="B14">Ksinan et al. 2021</xref>), this species was inferred as tetraploid (2n = 4x =68), while its closely-related species, <italic><tp:taxon-name><tp:taxon-name-part taxon-name-part-type="genus" reg="Cotoneaster">C.</tp:taxon-name-part><tp:taxon-name-part taxon-name-part-type="species" reg="salicifolius">salicifolius</tp:taxon-name-part></tp:taxon-name></italic> (2C-value = 1.13 ± 0.16; unpublished data) and <italic><tp:taxon-name><tp:taxon-name-part taxon-name-part-type="genus" reg="Cotoneaster">C.</tp:taxon-name-part><tp:taxon-name-part taxon-name-part-type="species" reg="rhytidophyllus">rhytidophyllus</tp:taxon-name-part></tp:taxon-name></italic> (2C-value = 1.55 ± 0.10; unpublished data) were diploid (2n = 2x = 34) (<xref ref-type="bibr" rid="B9">Fryer and Hylmö 2009</xref>).</p></tp:treatment-sec><tp:treatment-sec sec-type="conservation status" id="SECID0EJNAI"><title>Conservation status.</title><p>Only one large population was found with nearly 60 mature and juvenile individuals on steep slopes about 2 km along the highway. Its habitat is affected and threatened by the violent geological, climate and artificial activities with frequent construction of highways, mud-rock flows, landslides, and even earthquakes in the last few decades. Therefore, the species could be considered as CR (Critically Endangered) status according to IUCN Red List Criteria (IUCN 2022).</p></tp:treatment-sec><tp:treatment-sec sec-type="material" id="SECID0EONAI"><title>Additional specimens examined</title><p><bold>(paratypes).</bold> China. Sichuan: Baoxing County, Qiaoqi Town, Zegen Village, <named-content xmlns:xlink="http://www.w3.org/1999/xlink" content-type="dwc:verbatimCoordinates" xlink:type="simple"><named-content content-type="geo-json" specific-use="{&#34;type&#34;:&#34;Point&#34;,&#34;coordinates&#34;:[102.750000,30.716667]}" id="NCID0EZNAI" xlink:type="simple">30°43′N, 102°45′E</named-content></named-content>, 2180 m a.s.l., 17 June 2023, <italic>M.W. Li 20230617007</italic> (<abbrev xmlns:xlink="http://www.w3.org/1999/xlink" xlink:title="SunYat-sen University" id="ABBRID0EAOAI" xlink:type="simple">SYS</abbrev>).</p></tp:treatment-sec><tp:treatment-sec><!--Section generated to contain objects referenced in tp:taxon-treatment.--><table-wrap id="T1" position="float" orientation="portrait"><label>Table 1.</label><caption><p>Taxa, voucher information, and GenBank accession numbers of the chloroplast genome sequences used in this study (a. This study, b. <xref ref-type="bibr" rid="B24">Meng et al. 2021</xref>, c. <xref ref-type="bibr" rid="B21">Liu et al. 2020</xref>, d. <xref ref-type="bibr" rid="B3">Chen et al. 2022</xref>, e. unpublished study).</p></caption><table id="TID0EXYAG" rules="all"><tbody><tr><th rowspan="1" colspan="1">Taxon</th><th rowspan="1" colspan="1">Voucher</th><th rowspan="1" colspan="1">Accession numbers</th></tr><tr><td rowspan="1" colspan="3">
                <bold>
                  <tp:taxon-name><tp:taxon-name-part taxon-name-part-type="genus" reg="Cotoneaster">Cotoneaster</tp:taxon-name-part><tp:taxon-name-part taxon-name-part-type="infraspecific-rank">Subg.</tp:taxon-name-part><tp:taxon-name-part taxon-name-part-type="subgenus" reg="Chaenopetalum">Chaenopetalum</tp:taxon-name-part></tp:taxon-name>
                </bold>
              </td></tr><tr><td rowspan="1" colspan="1">
                <italic>
                  <tp:taxon-name><tp:taxon-name-part taxon-name-part-type="genus" reg="Cotoneaster">Cotoneaster</tp:taxon-name-part><tp:taxon-name-part taxon-name-part-type="species" reg="densiflorus">densiflorus</tp:taxon-name-part></tp:taxon-name>
                </italic>
              </td><td rowspan="1" colspan="1">14924</td><td rowspan="1" colspan="1" style="color: #005b31">
                <ext-link xmlns:xlink="http://www.w3.org/1999/xlink" ext-link-type="gen" xlink:href="OR478167" xlink:type="simple">OR478167</ext-link>
                <sup>a</sup>
              </td></tr><tr><td rowspan="1" colspan="1">
                <italic>
                  <tp:taxon-name><tp:taxon-name-part taxon-name-part-type="genus" reg="Cotoneaster">C.</tp:taxon-name-part><tp:taxon-name-part taxon-name-part-type="species" reg="argenteus">argenteus</tp:taxon-name-part></tp:taxon-name>
                </italic>
              </td><td rowspan="1" colspan="1">13466-1</td><td rowspan="1" colspan="1" style="color: #005b31">
                <ext-link xmlns:xlink="http://www.w3.org/1999/xlink" ext-link-type="gen" xlink:href="MK578683" xlink:type="simple">MK578683</ext-link>
                <sup>b</sup>
              </td></tr><tr><td rowspan="1" colspan="1">
                <italic>
                  <tp:taxon-name><tp:taxon-name-part taxon-name-part-type="genus" reg="Cotoneaster">C.</tp:taxon-name-part><tp:taxon-name-part taxon-name-part-type="species" reg="astrophoros">astrophoros</tp:taxon-name-part></tp:taxon-name>
                </italic>
              </td><td rowspan="1" colspan="1">17073</td><td rowspan="1" colspan="1" style="color: #005b31">
                <ext-link xmlns:xlink="http://www.w3.org/1999/xlink" ext-link-type="gen" xlink:href="MK650065" xlink:type="simple">MK650065</ext-link>
                <sup>b</sup>
              </td></tr><tr><td rowspan="2" colspan="1">
                <italic>
                  <tp:taxon-name><tp:taxon-name-part taxon-name-part-type="genus" reg="Cotoneaster">C.</tp:taxon-name-part><tp:taxon-name-part taxon-name-part-type="species" reg="conspicuus">conspicuus</tp:taxon-name-part></tp:taxon-name>
                </italic>
              </td><td rowspan="1" colspan="1">15902</td><td rowspan="1" colspan="1" style="color: #005b31">
                <ext-link xmlns:xlink="http://www.w3.org/1999/xlink" ext-link-type="gen" xlink:href="MK638987" xlink:type="simple">MK638987</ext-link>
                <sup>b</sup>
              </td></tr><tr><td rowspan="1" colspan="1">17912</td><td rowspan="1" colspan="1" style="color: #005b31">
                <ext-link xmlns:xlink="http://www.w3.org/1999/xlink" ext-link-type="gen" xlink:href="MK650062" xlink:type="simple">MK650062</ext-link>
                <sup>b</sup>
              </td></tr><tr><td rowspan="3" colspan="1"><italic><tp:taxon-name><tp:taxon-name-part taxon-name-part-type="genus" reg="Cotoneaster">C.</tp:taxon-name-part><tp:taxon-name-part taxon-name-part-type="species" reg="coriaceu">coriaceu</tp:taxon-name-part></tp:taxon-name></italic>s</td><td rowspan="1" colspan="1">13462-12</td><td rowspan="1" colspan="1" style="color: #005b31">
                <ext-link xmlns:xlink="http://www.w3.org/1999/xlink" ext-link-type="gen" xlink:href="MK650049" xlink:type="simple">MK650049</ext-link>
                <sup>b</sup>
              </td></tr><tr><td rowspan="1" colspan="1">13462-10</td><td rowspan="1" colspan="1" style="color: #005b31">
                <ext-link xmlns:xlink="http://www.w3.org/1999/xlink" ext-link-type="gen" xlink:href="MK561974" xlink:type="simple">MK561974</ext-link>
                <sup>b</sup>
              </td></tr><tr><td rowspan="1" colspan="1">–</td><td rowspan="1" colspan="1" style="color: #005b31">
                <ext-link xmlns:xlink="http://www.w3.org/1999/xlink" ext-link-type="gen" xlink:href="NC_060440" xlink:type="simple">NC_060440</ext-link>
                <sup>b</sup>
              </td></tr><tr><td rowspan="1" colspan="1"><italic><tp:taxon-name><tp:taxon-name-part taxon-name-part-type="genus" reg="Cotoneaster">C.</tp:taxon-name-part><tp:taxon-name-part taxon-name-part-type="species" reg="dammeri">dammeri</tp:taxon-name-part></tp:taxon-name></italic> spp. <italic><tp:taxon-name><tp:taxon-name-part taxon-name-part-type="genus" reg="Cotoneaster"/><tp:taxon-name-part taxon-name-part-type="species" reg="dammeri"/><tp:taxon-name-part taxon-name-part-type="subspecies" reg="songmingensis">songmingensis</tp:taxon-name-part></tp:taxon-name></italic></td><td rowspan="1" colspan="1">17091</td><td rowspan="1" colspan="1" style="color: #005b31">
                <ext-link xmlns:xlink="http://www.w3.org/1999/xlink" ext-link-type="gen" xlink:href="MK605511" xlink:type="simple">MK605511</ext-link>
                <sup>b</sup>
              </td></tr><tr><td rowspan="1" colspan="1">
                <italic>
                  <tp:taxon-name><tp:taxon-name-part taxon-name-part-type="genus" reg="Cotoneaster">C.</tp:taxon-name-part><tp:taxon-name-part taxon-name-part-type="species" reg="delavayanus">delavayanus</tp:taxon-name-part></tp:taxon-name>
                </italic>
              </td><td rowspan="1" colspan="1">17148-5</td><td rowspan="1" colspan="1" style="color: #005b31">
                <ext-link xmlns:xlink="http://www.w3.org/1999/xlink" ext-link-type="gen" xlink:href="MK605518" xlink:type="simple">MK605518</ext-link>
                <sup>b</sup>
              </td></tr><tr><td rowspan="1" colspan="1">
                <italic>
                  <tp:taxon-name><tp:taxon-name-part taxon-name-part-type="genus" reg="Cotoneaster">C.</tp:taxon-name-part><tp:taxon-name-part taxon-name-part-type="species" reg="fulvidus">fulvidus</tp:taxon-name-part></tp:taxon-name>
                </italic>
              </td><td rowspan="1" colspan="1">17168</td><td rowspan="1" colspan="1" style="color: #005b31">
                <ext-link xmlns:xlink="http://www.w3.org/1999/xlink" ext-link-type="gen" xlink:href="MK614792" xlink:type="simple">MK614792</ext-link>
                <sup>b</sup>
              </td></tr><tr><td rowspan="1" colspan="1">
                <italic>
                  <tp:taxon-name><tp:taxon-name-part taxon-name-part-type="genus" reg="Cotoneaster">C.</tp:taxon-name-part><tp:taxon-name-part taxon-name-part-type="species" reg="glaucophyllus">glaucophyllus</tp:taxon-name-part></tp:taxon-name>
                </italic>
              </td><td rowspan="1" colspan="1">15960-1</td><td rowspan="1" colspan="1" style="color: #005b31">
                <ext-link xmlns:xlink="http://www.w3.org/1999/xlink" ext-link-type="gen" xlink:href="MK561976" xlink:type="simple">MK561976</ext-link>
                <sup>b</sup>
              </td></tr><tr><td rowspan="1" colspan="1">
                <italic>
                  <tp:taxon-name><tp:taxon-name-part taxon-name-part-type="genus" reg="Cotoneaster">C.</tp:taxon-name-part><tp:taxon-name-part taxon-name-part-type="species" reg="hebephyllus">hebephyllus</tp:taxon-name-part></tp:taxon-name>
                </italic>
              </td><td rowspan="1" colspan="1">14669</td><td rowspan="1" colspan="1" style="color: #005b31">
                <ext-link xmlns:xlink="http://www.w3.org/1999/xlink" ext-link-type="gen" xlink:href="MK638988" xlink:type="simple">MK638988</ext-link>
                <sup>b</sup>
              </td></tr><tr><td rowspan="1" colspan="1">
                <italic>
                  <tp:taxon-name><tp:taxon-name-part taxon-name-part-type="genus" reg="Cotoneaster">C.</tp:taxon-name-part><tp:taxon-name-part taxon-name-part-type="species" reg="lacteus">lacteus</tp:taxon-name-part></tp:taxon-name>
                </italic>
              </td><td rowspan="1" colspan="1">17153-5</td><td rowspan="1" colspan="1" style="color: #005b31">
                <ext-link xmlns:xlink="http://www.w3.org/1999/xlink" ext-link-type="gen" xlink:href="MK605517" xlink:type="simple">MK605517</ext-link>
                <sup>b</sup>
              </td></tr><tr><td rowspan="1" colspan="1">
                <italic>
                  <tp:taxon-name><tp:taxon-name-part taxon-name-part-type="genus" reg="Cotoneaster">C.</tp:taxon-name-part><tp:taxon-name-part taxon-name-part-type="species" reg="marginatus">marginatus</tp:taxon-name-part></tp:taxon-name>
                </italic>
              </td><td rowspan="1" colspan="1">17082</td><td rowspan="1" colspan="1" style="color: #005b31">
                <ext-link xmlns:xlink="http://www.w3.org/1999/xlink" ext-link-type="gen" xlink:href="MK605510" xlink:type="simple">MK605510</ext-link>
                <sup>b</sup>
              </td></tr><tr><td rowspan="1" colspan="1">
                <italic>
                  <tp:taxon-name><tp:taxon-name-part taxon-name-part-type="genus" reg="Cotoneaster">C.</tp:taxon-name-part><tp:taxon-name-part taxon-name-part-type="species" reg="multiflorus">multiflorus</tp:taxon-name-part></tp:taxon-name>
                </italic>
              </td><td rowspan="1" colspan="1">YZSP</td><td rowspan="1" colspan="1" style="color: #005b31">
                <ext-link xmlns:xlink="http://www.w3.org/1999/xlink" ext-link-type="gen" xlink:href="MK650060" xlink:type="simple">MK650060</ext-link>
                <sup>b</sup>
              </td></tr><tr><td rowspan="1" colspan="1">
                <italic>
                  <tp:taxon-name><tp:taxon-name-part taxon-name-part-type="genus" reg="Cotoneaster">C.</tp:taxon-name-part><tp:taxon-name-part taxon-name-part-type="species" reg="pannosus">pannosus</tp:taxon-name-part></tp:taxon-name>
                </italic>
              </td><td rowspan="1" colspan="1">16009</td><td rowspan="1" colspan="1" style="color: #005b31">
                <ext-link xmlns:xlink="http://www.w3.org/1999/xlink" ext-link-type="gen" xlink:href="MK605509" xlink:type="simple">MK605509</ext-link>
                <sup>b</sup>
              </td></tr><tr><td rowspan="1" colspan="1">
                <italic>
                  <tp:taxon-name><tp:taxon-name-part taxon-name-part-type="genus" reg="Cotoneaster">C.</tp:taxon-name-part><tp:taxon-name-part taxon-name-part-type="species" reg="rockii">rockii</tp:taxon-name-part></tp:taxon-name>
                </italic>
              </td><td rowspan="1" colspan="1">17155-5</td><td rowspan="1" colspan="1" style="color: #005b31">
                <ext-link xmlns:xlink="http://www.w3.org/1999/xlink" ext-link-type="gen" xlink:href="MK605515" xlink:type="simple">MK605515</ext-link>
                <sup>b</sup>
              </td></tr><tr><td rowspan="2" colspan="1">
                <italic>
                  <tp:taxon-name><tp:taxon-name-part taxon-name-part-type="genus" reg="Cotoneaster">C.</tp:taxon-name-part><tp:taxon-name-part taxon-name-part-type="species" reg="salicifolius">salicifolius</tp:taxon-name-part></tp:taxon-name>
                </italic>
              </td><td rowspan="1" colspan="1">16911-2</td><td rowspan="1" colspan="1" style="color: #005b31">
                <ext-link xmlns:xlink="http://www.w3.org/1999/xlink" ext-link-type="gen" xlink:href="MK638989" xlink:type="simple">MK638989</ext-link>
                <sup>b</sup>
              </td></tr><tr><td rowspan="1" colspan="1">–</td><td rowspan="1" colspan="1" style="color: #005b31">
                <ext-link xmlns:xlink="http://www.w3.org/1999/xlink" ext-link-type="gen" xlink:href="NC_060455" xlink:type="simple">NC_060455</ext-link>
                <sup>b</sup>
              </td></tr><tr><td rowspan="1" colspan="1">
                <tp:taxon-name><tp:taxon-name-part taxon-name-part-type="genus" reg="Cotoneaster">C.</tp:taxon-name-part><tp:taxon-name-part taxon-name-part-type="species" reg="salicifolius">salicifolius</tp:taxon-name-part><tp:taxon-name-part taxon-name-part-type="infraspecific-rank">var.</tp:taxon-name-part><tp:taxon-name-part taxon-name-part-type="variety" reg="henryanus">henryanus</tp:taxon-name-part></tp:taxon-name>
              </td><td rowspan="1" colspan="1">2241</td><td rowspan="1" colspan="1" style="color: #005b31">
                <ext-link xmlns:xlink="http://www.w3.org/1999/xlink" ext-link-type="gen" xlink:href="MN577863" xlink:type="simple">MN577863</ext-link>
                <sup>c</sup>
              </td></tr><tr><td rowspan="1" colspan="1">
                <italic>
                  <tp:taxon-name><tp:taxon-name-part taxon-name-part-type="genus" reg="Cotoneaster">C.</tp:taxon-name-part><tp:taxon-name-part taxon-name-part-type="species" reg="serotinus">serotinus</tp:taxon-name-part></tp:taxon-name>
                </italic>
              </td><td rowspan="1" colspan="1">15962-2</td><td rowspan="1" colspan="1" style="color: #005b31">
                <ext-link xmlns:xlink="http://www.w3.org/1999/xlink" ext-link-type="gen" xlink:href="MK578685" xlink:type="simple">MK578685</ext-link>
                <sup>b</sup>
              </td></tr><tr><td rowspan="1" colspan="1">
                <italic>
                  <tp:taxon-name><tp:taxon-name-part taxon-name-part-type="genus" reg="Cotoneaster">C.</tp:taxon-name-part><tp:taxon-name-part taxon-name-part-type="species" reg="sherriffii">sherriffii</tp:taxon-name-part></tp:taxon-name>
                </italic>
              </td><td rowspan="1" colspan="1">17178-2</td><td rowspan="1" colspan="1" style="color: #005b31">
                <ext-link xmlns:xlink="http://www.w3.org/1999/xlink" ext-link-type="gen" xlink:href="MK614794" xlink:type="simple">MK614794</ext-link>
                <sup>b</sup>
              </td></tr><tr><td rowspan="1" colspan="1">
                <italic>
                  <tp:taxon-name><tp:taxon-name-part taxon-name-part-type="genus" reg="Cotoneaster">C.</tp:taxon-name-part><tp:taxon-name-part taxon-name-part-type="species" reg="soongoricus">soongoricus</tp:taxon-name-part></tp:taxon-name>
                </italic>
              </td><td rowspan="1" colspan="1">ZGE-1</td><td rowspan="1" colspan="1" style="color: #005b31">
                <ext-link xmlns:xlink="http://www.w3.org/1999/xlink" ext-link-type="gen" xlink:href="MK650057" xlink:type="simple">MK650057</ext-link>
                <sup>b</sup>
              </td></tr><tr><td rowspan="1" colspan="1">
                <italic>
                  <tp:taxon-name><tp:taxon-name-part taxon-name-part-type="genus" reg="Cotoneaster">C.</tp:taxon-name-part><tp:taxon-name-part taxon-name-part-type="species" reg="submultiflorus">submultiflorus</tp:taxon-name-part></tp:taxon-name>
                </italic>
              </td><td rowspan="1" colspan="1">MYS-1</td><td rowspan="1" colspan="1" style="color: #005b31">
                <ext-link xmlns:xlink="http://www.w3.org/1999/xlink" ext-link-type="gen" xlink:href="MK650061" xlink:type="simple">MK650061</ext-link>
                <sup>b</sup>
              </td></tr><tr><td rowspan="1" colspan="1">
                <italic>
                  <tp:taxon-name><tp:taxon-name-part taxon-name-part-type="genus" reg="Cotoneaster">C.</tp:taxon-name-part><tp:taxon-name-part taxon-name-part-type="species" reg="turbinatus">turbinatus</tp:taxon-name-part></tp:taxon-name>
                </italic>
              </td><td rowspan="1" colspan="1">16900</td><td rowspan="1" colspan="1" style="color: #005b31">
                <ext-link xmlns:xlink="http://www.w3.org/1999/xlink" ext-link-type="gen" xlink:href="MK650054" xlink:type="simple">MK650054</ext-link>
                <sup>b</sup>
              </td></tr><tr><td rowspan="1" colspan="1">
                <italic>
                  <tp:taxon-name><tp:taxon-name-part taxon-name-part-type="genus" reg="Cotoneaster">C.</tp:taxon-name-part><tp:taxon-name-part taxon-name-part-type="species" reg="vandelaarii">vandelaarii</tp:taxon-name-part></tp:taxon-name>
                </italic>
              </td><td rowspan="1" colspan="1">17186-1</td><td rowspan="1" colspan="1" style="color: #005b31">
                <ext-link xmlns:xlink="http://www.w3.org/1999/xlink" ext-link-type="gen" xlink:href="MK544858" xlink:type="simple">MK544858</ext-link>
                <sup>b</sup>
              </td></tr><tr><td rowspan="1" colspan="1">
                <italic>
                  <tp:taxon-name><tp:taxon-name-part taxon-name-part-type="genus" reg="Cotoneaster">C.</tp:taxon-name-part><tp:taxon-name-part taxon-name-part-type="species" reg="angustus">angustus</tp:taxon-name-part></tp:taxon-name>
                </italic>
              </td><td rowspan="1" colspan="1">14996</td><td rowspan="1" colspan="1">–<sup>e</sup></td></tr><tr><td rowspan="1" colspan="1">
                <italic>
                  <tp:taxon-name><tp:taxon-name-part taxon-name-part-type="genus" reg="Cotoneaster">C.</tp:taxon-name-part><tp:taxon-name-part taxon-name-part-type="species" reg="coriaceus">coriaceus</tp:taxon-name-part></tp:taxon-name>
                </italic>
              </td><td rowspan="1" colspan="1">B15184</td><td rowspan="1" colspan="1">–<sup>e</sup></td></tr><tr><td rowspan="1" colspan="1">
                <italic>
                  <tp:taxon-name><tp:taxon-name-part taxon-name-part-type="genus" reg="Cotoneaster">C.</tp:taxon-name-part><tp:taxon-name-part taxon-name-part-type="species" reg="hylmoei">hylmoei</tp:taxon-name-part></tp:taxon-name>
                </italic>
              </td><td rowspan="1" colspan="1">15219</td><td rowspan="1" colspan="1">–<sup>e</sup></td></tr><tr><td rowspan="1" colspan="1">
                <italic>
                  <tp:taxon-name><tp:taxon-name-part taxon-name-part-type="genus" reg="Cotoneaster">C.</tp:taxon-name-part><tp:taxon-name-part taxon-name-part-type="species" reg="rhytidophyllus">rhytidophyllus</tp:taxon-name-part></tp:taxon-name>
                </italic>
              </td><td rowspan="1" colspan="1">15661</td><td rowspan="1" colspan="1">–<sup>e</sup></td></tr><tr><td rowspan="1" colspan="1">
                <italic>
                  <tp:taxon-name><tp:taxon-name-part taxon-name-part-type="genus" reg="Cotoneaster">C.</tp:taxon-name-part><tp:taxon-name-part taxon-name-part-type="species" reg="rugosus">rugosus</tp:taxon-name-part></tp:taxon-name>
                </italic>
              </td><td rowspan="1" colspan="1">15270</td><td rowspan="1" colspan="1">–<sup>e</sup></td></tr><tr><td rowspan="1" colspan="1">
                <italic>
                  <tp:taxon-name><tp:taxon-name-part taxon-name-part-type="genus" reg="Cotoneaster">C.</tp:taxon-name-part><tp:taxon-name-part taxon-name-part-type="species" reg="turbinatus">turbinatus</tp:taxon-name-part></tp:taxon-name>
                </italic>
              </td><td rowspan="1" colspan="1">B15045</td><td rowspan="1" colspan="1">–<sup>e</sup></td></tr><tr><td rowspan="1" colspan="1">
                <italic>
                  <tp:taxon-name><tp:taxon-name-part taxon-name-part-type="genus" reg="Cotoneaster">C.</tp:taxon-name-part><tp:taxon-name-part taxon-name-part-type="species" reg="glabratus">glabratus</tp:taxon-name-part></tp:taxon-name>
                </italic>
              </td><td rowspan="1" colspan="1">14989</td><td rowspan="1" colspan="1">–<sup>e</sup></td></tr><tr><td rowspan="1" colspan="3">
                <bold>
                  <tp:taxon-name><tp:taxon-name-part taxon-name-part-type="genus" reg="Cotoneaster">Cotoneaster</tp:taxon-name-part><tp:taxon-name-part taxon-name-part-type="infraspecific-rank">Subg.</tp:taxon-name-part><tp:taxon-name-part taxon-name-part-type="subgenus" reg="Cotoneaster">Cotoneaster</tp:taxon-name-part></tp:taxon-name>
                </bold>
              </td></tr><tr><td rowspan="1" colspan="1">
                <italic>
                  <tp:taxon-name><tp:taxon-name-part taxon-name-part-type="genus" reg="Cotoneaster">Cotoneaster</tp:taxon-name-part><tp:taxon-name-part taxon-name-part-type="species" reg="acuminatus">acuminatus</tp:taxon-name-part></tp:taxon-name>
                </italic>
              </td><td rowspan="1" colspan="1">324-64*B</td><td rowspan="1" colspan="1" style="color: #005b31">
                <ext-link xmlns:xlink="http://www.w3.org/1999/xlink" ext-link-type="gen" xlink:href="MK650045" xlink:type="simple">MK650045</ext-link>
                <sup>b</sup>
              </td></tr><tr><td rowspan="1" colspan="1">
                <italic>
                  <tp:taxon-name><tp:taxon-name-part taxon-name-part-type="genus" reg="Cotoneaster">C.</tp:taxon-name-part><tp:taxon-name-part taxon-name-part-type="species" reg="acutifolius">acutifolius</tp:taxon-name-part></tp:taxon-name>
                </italic>
              </td><td rowspan="1" colspan="1">13755-27</td><td rowspan="1" colspan="1" style="color: #005b31">
                <ext-link xmlns:xlink="http://www.w3.org/1999/xlink" ext-link-type="gen" xlink:href="MK638990" xlink:type="simple">MK638990</ext-link>
                <sup>b</sup>
              </td></tr><tr><td rowspan="1" colspan="1">
                <italic>
                  <tp:taxon-name><tp:taxon-name-part taxon-name-part-type="genus" reg="Cotoneaster">C.</tp:taxon-name-part><tp:taxon-name-part taxon-name-part-type="species" reg="adpressus">adpressus</tp:taxon-name-part></tp:taxon-name>
                </italic>
              </td><td rowspan="1" colspan="1">12388</td><td rowspan="1" colspan="1" style="color: #005b31">
                <ext-link xmlns:xlink="http://www.w3.org/1999/xlink" ext-link-type="gen" xlink:href="MK638993" xlink:type="simple">MK638993</ext-link>
                <sup>b</sup>
              </td></tr><tr><td rowspan="1" colspan="1">
                <italic>
                  <tp:taxon-name><tp:taxon-name-part taxon-name-part-type="genus" reg="Cotoneaster">C.</tp:taxon-name-part><tp:taxon-name-part taxon-name-part-type="species" reg="affinis">affinis</tp:taxon-name-part></tp:taxon-name>
                </italic>
              </td><td rowspan="1" colspan="1">14662-06</td><td rowspan="1" colspan="1" style="color: #005b31">
                <ext-link xmlns:xlink="http://www.w3.org/1999/xlink" ext-link-type="gen" xlink:href="MK650051" xlink:type="simple">MK650051</ext-link>
                <sup>b</sup>
              </td></tr><tr><td rowspan="1" colspan="1">
                <italic>
                  <tp:taxon-name><tp:taxon-name-part taxon-name-part-type="genus" reg="Cotoneaster">C.</tp:taxon-name-part><tp:taxon-name-part taxon-name-part-type="species" reg="bullatus">bullatus</tp:taxon-name-part></tp:taxon-name>
                </italic>
              </td><td rowspan="1" colspan="1">17157-8</td><td rowspan="1" colspan="1" style="color: #005b31">
                <ext-link xmlns:xlink="http://www.w3.org/1999/xlink" ext-link-type="gen" xlink:href="MK614791" xlink:type="simple">MK614791</ext-link>
                <sup>b</sup>
              </td></tr><tr><td rowspan="2" colspan="1"><italic><tp:taxon-name><tp:taxon-name-part taxon-name-part-type="genus" reg="Cotoneaster">C.</tp:taxon-name-part></tp:taxon-name></italic> cf_<italic><tp:taxon-name><tp:taxon-name-part taxon-name-part-type="genus" reg="Cotoneaster"/><tp:taxon-name-part taxon-name-part-type="species" reg="chengkangensis">chengkangensis</tp:taxon-name-part></tp:taxon-name></italic></td><td rowspan="1" colspan="1">17145</td><td rowspan="1" colspan="1" style="color: #005b31">
                <ext-link xmlns:xlink="http://www.w3.org/1999/xlink" ext-link-type="gen" xlink:href="MK638992" xlink:type="simple">MK638992</ext-link>
                <sup>b</sup>
              </td></tr><tr><td rowspan="1" colspan="1">17145-1</td><td rowspan="1" colspan="1" style="color: #005b31">
                <ext-link xmlns:xlink="http://www.w3.org/1999/xlink" ext-link-type="gen" xlink:href="MK605514" xlink:type="simple">MK605514</ext-link>
                <sup>b</sup>
              </td></tr><tr><td rowspan="1" colspan="1">
                <italic>
                  <tp:taxon-name><tp:taxon-name-part taxon-name-part-type="genus" reg="Cotoneaster">C.</tp:taxon-name-part><tp:taxon-name-part taxon-name-part-type="species" reg="cinerascens">cinerascens</tp:taxon-name-part></tp:taxon-name>
                </italic>
              </td><td rowspan="1" colspan="1">17136-1</td><td rowspan="1" colspan="1" style="color: #005b31">
                <ext-link xmlns:xlink="http://www.w3.org/1999/xlink" ext-link-type="gen" xlink:href="MK638991" xlink:type="simple">MK638991</ext-link>
                <sup>b</sup>
              </td></tr><tr><td rowspan="1" colspan="1">
                <italic>
                  <tp:taxon-name><tp:taxon-name-part taxon-name-part-type="genus" reg="Cotoneaster">C.</tp:taxon-name-part><tp:taxon-name-part taxon-name-part-type="species" reg="cochleatus">cochleatus</tp:taxon-name-part></tp:taxon-name>
                </italic>
              </td><td rowspan="1" colspan="1">14835</td><td rowspan="1" colspan="1" style="color: #005b31">
                <ext-link xmlns:xlink="http://www.w3.org/1999/xlink" ext-link-type="gen" xlink:href="MK524400" xlink:type="simple">MK524400</ext-link>
                <sup>b</sup>
              </td></tr><tr><td rowspan="1" colspan="1">
                <italic>
                  <tp:taxon-name><tp:taxon-name-part taxon-name-part-type="genus" reg="Cotoneaster">C.</tp:taxon-name-part><tp:taxon-name-part taxon-name-part-type="species" reg="dielsianus">dielsianus</tp:taxon-name-part></tp:taxon-name>
                </italic>
              </td><td rowspan="1" colspan="1">15959-2</td><td rowspan="1" colspan="1" style="color: #005b31">
                <ext-link xmlns:xlink="http://www.w3.org/1999/xlink" ext-link-type="gen" xlink:href="MK614800" xlink:type="simple">MK614800</ext-link>
                <sup>b</sup>
              </td></tr><tr><td rowspan="1" colspan="1">
                <italic>
                  <tp:taxon-name><tp:taxon-name-part taxon-name-part-type="genus" reg="Cotoneaster">C.</tp:taxon-name-part><tp:taxon-name-part taxon-name-part-type="species" reg="foveolatus">foveolatus</tp:taxon-name-part></tp:taxon-name>
                </italic>
              </td><td rowspan="1" colspan="1">860-84*E</td><td rowspan="1" colspan="1" style="color: #005b31">
                <ext-link xmlns:xlink="http://www.w3.org/1999/xlink" ext-link-type="gen" xlink:href="MK650046" xlink:type="simple">MK650046</ext-link>
                <sup>b</sup>
              </td></tr><tr><td rowspan="1" colspan="1">
                <italic>
                  <tp:taxon-name><tp:taxon-name-part taxon-name-part-type="genus" reg="Cotoneaster">C.</tp:taxon-name-part><tp:taxon-name-part taxon-name-part-type="species" reg="franchetii">franchetii</tp:taxon-name-part></tp:taxon-name>
                </italic>
              </td><td rowspan="1" colspan="1">17191</td><td rowspan="1" colspan="1" style="color: #005b31">
                <ext-link xmlns:xlink="http://www.w3.org/1999/xlink" ext-link-type="gen" xlink:href="MK638985" xlink:type="simple">MK638985</ext-link>
                <sup>b</sup>
              </td></tr><tr><td rowspan="1" colspan="1">
                <italic>
                  <tp:taxon-name><tp:taxon-name-part taxon-name-part-type="genus" reg="Cotoneaster">C.</tp:taxon-name-part><tp:taxon-name-part taxon-name-part-type="species" reg="frigidus">frigidus</tp:taxon-name-part></tp:taxon-name>
                </italic>
              </td><td rowspan="1" colspan="1">14650-10</td><td rowspan="1" colspan="1" style="color: #005b31">
                <ext-link xmlns:xlink="http://www.w3.org/1999/xlink" ext-link-type="gen" xlink:href="MK561975" xlink:type="simple">MK561975</ext-link>
                <sup>b</sup>
              </td></tr><tr><td rowspan="1" colspan="1">
                <italic>
                  <tp:taxon-name><tp:taxon-name-part taxon-name-part-type="genus" reg="Cotoneaster">C.</tp:taxon-name-part><tp:taxon-name-part taxon-name-part-type="species" reg="gamblei">gamblei</tp:taxon-name-part></tp:taxon-name>
                </italic>
              </td><td rowspan="1" colspan="1">14663-09</td><td rowspan="1" colspan="1" style="color: #005b31">
                <ext-link xmlns:xlink="http://www.w3.org/1999/xlink" ext-link-type="gen" xlink:href="MK650052" xlink:type="simple">MK650052</ext-link>
                <sup>b</sup>
              </td></tr><tr><td rowspan="1" colspan="1">
                <italic>
                  <tp:taxon-name><tp:taxon-name-part taxon-name-part-type="genus" reg="Cotoneaster">C.</tp:taxon-name-part><tp:taxon-name-part taxon-name-part-type="species" reg="horizontalis">horizontalis</tp:taxon-name-part></tp:taxon-name>
                </italic>
              </td><td rowspan="1" colspan="1">1981-65</td><td rowspan="1" colspan="1" style="color: #005b31">
                <ext-link xmlns:xlink="http://www.w3.org/1999/xlink" ext-link-type="gen" xlink:href="MK561973" xlink:type="simple">MK561973</ext-link>
                <sup>b</sup>
              </td></tr><tr><td rowspan="1" colspan="1">
                <italic>
                  <tp:taxon-name><tp:taxon-name-part taxon-name-part-type="genus" reg="Cotoneaster">C.</tp:taxon-name-part><tp:taxon-name-part taxon-name-part-type="species" reg="huahongdongensis">huahongdongensis</tp:taxon-name-part></tp:taxon-name>
                </italic>
              </td><td rowspan="1" colspan="1">17187-8</td><td rowspan="1" colspan="1" style="color: #005b31">
                <ext-link xmlns:xlink="http://www.w3.org/1999/xlink" ext-link-type="gen" xlink:href="MK614796" xlink:type="simple">MK614796</ext-link>
                <sup>b</sup>
              </td></tr><tr><td rowspan="1" colspan="1">
                <italic>
                  <tp:taxon-name><tp:taxon-name-part taxon-name-part-type="genus" reg="Cotoneaster">C.</tp:taxon-name-part><tp:taxon-name-part taxon-name-part-type="species" reg="integerrimus">integerrimus</tp:taxon-name-part></tp:taxon-name>
                </italic>
              </td><td rowspan="1" colspan="1">1234*82C</td><td rowspan="1" colspan="1" style="color: #005b31">
                <ext-link xmlns:xlink="http://www.w3.org/1999/xlink" ext-link-type="gen" xlink:href="MK614799" xlink:type="simple">MK614799</ext-link>
                <sup>b</sup>
              </td></tr><tr><td rowspan="1" colspan="1">
                <italic>
                  <tp:taxon-name><tp:taxon-name-part taxon-name-part-type="genus" reg="Cotoneaster">C.</tp:taxon-name-part><tp:taxon-name-part taxon-name-part-type="species" reg="langei">langei</tp:taxon-name-part></tp:taxon-name>
                </italic>
              </td><td rowspan="1" colspan="1">17181-2</td><td rowspan="1" colspan="1" style="color: #005b31">
                <ext-link xmlns:xlink="http://www.w3.org/1999/xlink" ext-link-type="gen" xlink:href="MK605516" xlink:type="simple">MK605516</ext-link>
                <sup>b</sup>
              </td></tr><tr><td rowspan="1" colspan="1">
                <italic>
                  <tp:taxon-name><tp:taxon-name-part taxon-name-part-type="genus" reg="Cotoneaster">C.</tp:taxon-name-part><tp:taxon-name-part taxon-name-part-type="species" reg="leveillei">leveillei</tp:taxon-name-part></tp:taxon-name>
                </italic>
              </td><td rowspan="1" colspan="1">17122-8</td><td rowspan="1" colspan="1" style="color: #005b31">
                <ext-link xmlns:xlink="http://www.w3.org/1999/xlink" ext-link-type="gen" xlink:href="MK544857" xlink:type="simple">MK544857</ext-link>
                <sup>b</sup>
              </td></tr><tr><td rowspan="1" colspan="1">
                <italic>
                  <tp:taxon-name><tp:taxon-name-part taxon-name-part-type="genus" reg="Cotoneaster">C.</tp:taxon-name-part><tp:taxon-name-part taxon-name-part-type="species" reg="melanocarpus">melanocarpus</tp:taxon-name-part></tp:taxon-name>
                </italic>
              </td><td rowspan="1" colspan="1">13756-19</td><td rowspan="1" colspan="1" style="color: #005b31">
                <ext-link xmlns:xlink="http://www.w3.org/1999/xlink" ext-link-type="gen" xlink:href="MK561977" xlink:type="simple">MK561977</ext-link>
                <sup>b</sup>
              </td></tr><tr><td rowspan="1" colspan="1">
                <italic>
                  <tp:taxon-name><tp:taxon-name-part taxon-name-part-type="genus" reg="Cotoneaster">C.</tp:taxon-name-part><tp:taxon-name-part taxon-name-part-type="species" reg="microphyllus">microphyllus</tp:taxon-name-part></tp:taxon-name>
                </italic>
              </td><td rowspan="1" colspan="1">17028_25</td><td rowspan="1" colspan="1" style="color: #005b31">
                <ext-link xmlns:xlink="http://www.w3.org/1999/xlink" ext-link-type="gen" xlink:href="MK544856" xlink:type="simple">MK544856</ext-link>
                <sup>b</sup>
              </td></tr><tr><td rowspan="1" colspan="1">
                <italic>
                  <tp:taxon-name><tp:taxon-name-part taxon-name-part-type="genus" reg="Cotoneaster">C.</tp:taxon-name-part><tp:taxon-name-part taxon-name-part-type="species" reg="moupinensis">moupinensis</tp:taxon-name-part></tp:taxon-name>
                </italic>
              </td><td rowspan="1" colspan="1">628*97C</td><td rowspan="1" colspan="1" style="color: #005b31">
                <ext-link xmlns:xlink="http://www.w3.org/1999/xlink" ext-link-type="gen" xlink:href="MK614797" xlink:type="simple">MK614797</ext-link>
                <sup>b</sup>
              </td></tr><tr><td rowspan="1" colspan="1">
                <italic>
                  <tp:taxon-name><tp:taxon-name-part taxon-name-part-type="genus" reg="Cotoneaster">C.</tp:taxon-name-part><tp:taxon-name-part taxon-name-part-type="species" reg="obscurus">obscurus</tp:taxon-name-part></tp:taxon-name>
                </italic>
              </td><td rowspan="1" colspan="1">1231-82*C</td><td rowspan="1" colspan="1" style="color: #005b31">
                <ext-link xmlns:xlink="http://www.w3.org/1999/xlink" ext-link-type="gen" xlink:href="MK614798" xlink:type="simple">MK614798</ext-link>
                <sup>b</sup>
              </td></tr><tr><td rowspan="1" colspan="1">
                <italic>
                  <tp:taxon-name><tp:taxon-name-part taxon-name-part-type="genus" reg="Cotoneaster">C.</tp:taxon-name-part><tp:taxon-name-part taxon-name-part-type="species" reg="perpusillus">perpusillus</tp:taxon-name-part></tp:taxon-name>
                </italic>
              </td><td rowspan="1" colspan="1">PZXY4-8</td><td rowspan="1" colspan="1" style="color: #005b31">
                <ext-link xmlns:xlink="http://www.w3.org/1999/xlink" ext-link-type="gen" xlink:href="MK638994" xlink:type="simple">MK638994</ext-link>
                <sup>b</sup>
              </td></tr><tr><td rowspan="1" colspan="1">
                <italic>
                  <tp:taxon-name><tp:taxon-name-part taxon-name-part-type="genus" reg="Cotoneaster">C.</tp:taxon-name-part><tp:taxon-name-part taxon-name-part-type="species" reg="praecox">praecox</tp:taxon-name-part></tp:taxon-name>
                </italic>
              </td><td rowspan="1" colspan="1">Cnanshan</td><td rowspan="1" colspan="1" style="color: #005b31">
                <ext-link xmlns:xlink="http://www.w3.org/1999/xlink" ext-link-type="gen" xlink:href="MK638986" xlink:type="simple">MK638986</ext-link>
                <sup>b</sup>
              </td></tr><tr><td rowspan="1" colspan="1">
                <italic>
                  <tp:taxon-name><tp:taxon-name-part taxon-name-part-type="genus" reg="Cotoneaster">C.</tp:taxon-name-part><tp:taxon-name-part taxon-name-part-type="species" reg="qungbixiensis">qungbixiensis</tp:taxon-name-part></tp:taxon-name>
                </italic>
              </td><td rowspan="1" colspan="1">17138-1</td><td rowspan="1" colspan="1" style="color: #005b31">
                <ext-link xmlns:xlink="http://www.w3.org/1999/xlink" ext-link-type="gen" xlink:href="MK605513" xlink:type="simple">MK605513</ext-link>
                <sup>b</sup>
              </td></tr><tr><td rowspan="1" colspan="1">
                <italic>
                  <tp:taxon-name><tp:taxon-name-part taxon-name-part-type="genus" reg="Cotoneaster">C.</tp:taxon-name-part><tp:taxon-name-part taxon-name-part-type="species" reg="reticulatus">reticulatus</tp:taxon-name-part></tp:taxon-name>
                </italic>
              </td><td rowspan="1" colspan="1">WMXZ</td><td rowspan="1" colspan="1" style="color: #005b31">
                <ext-link xmlns:xlink="http://www.w3.org/1999/xlink" ext-link-type="gen" xlink:href="MK650055" xlink:type="simple">MK650055</ext-link>
                <sup>b</sup>
              </td></tr><tr><td rowspan="1" colspan="1">
                <italic>
                  <tp:taxon-name><tp:taxon-name-part taxon-name-part-type="genus" reg="Cotoneaster">C.</tp:taxon-name-part><tp:taxon-name-part taxon-name-part-type="species" reg="rotundifolius">rotundifolius</tp:taxon-name-part></tp:taxon-name>
                </italic>
              </td><td rowspan="1" colspan="1">17029-1</td><td rowspan="1" colspan="1" style="color: #005b31">
                <ext-link xmlns:xlink="http://www.w3.org/1999/xlink" ext-link-type="gen" xlink:href="MK650063" xlink:type="simple">MK650063</ext-link>
                <sup>b</sup>
              </td></tr><tr><td rowspan="1" colspan="1">
                <italic>
                  <tp:taxon-name><tp:taxon-name-part taxon-name-part-type="genus" reg="Cotoneaster">C.</tp:taxon-name-part><tp:taxon-name-part taxon-name-part-type="species" reg="rubens">rubens</tp:taxon-name-part></tp:taxon-name>
                </italic>
              </td><td rowspan="1" colspan="1">17175-1</td><td rowspan="1" colspan="1" style="color: #005b31">
                <ext-link xmlns:xlink="http://www.w3.org/1999/xlink" ext-link-type="gen" xlink:href="MK614793" xlink:type="simple">MK614793</ext-link>
                <sup>b</sup>
              </td></tr><tr><td rowspan="1" colspan="1">
                <italic>
                  <tp:taxon-name><tp:taxon-name-part taxon-name-part-type="genus" reg="Cotoneaster">C.</tp:taxon-name-part><tp:taxon-name-part taxon-name-part-type="species" reg="schantungensis">schantungensis</tp:taxon-name-part></tp:taxon-name>
                </italic>
              </td><td rowspan="1" colspan="1">SD1</td><td rowspan="1" colspan="1" style="color: #005b31">
                <ext-link xmlns:xlink="http://www.w3.org/1999/xlink" ext-link-type="gen" xlink:href="MK650053" xlink:type="simple">MK650053</ext-link>
                <sup>b</sup>
              </td></tr><tr><td rowspan="1" colspan="1">
                <italic>
                  <tp:taxon-name><tp:taxon-name-part taxon-name-part-type="genus" reg="Cotoneaster">C.</tp:taxon-name-part><tp:taxon-name-part taxon-name-part-type="species" reg="shansiensis">shansiensis</tp:taxon-name-part></tp:taxon-name>
                </italic>
              </td><td rowspan="1" colspan="1">SS-1</td><td rowspan="1" colspan="1" style="color: #005b31">
                <ext-link xmlns:xlink="http://www.w3.org/1999/xlink" ext-link-type="gen" xlink:href="MK650064" xlink:type="simple">MK650064</ext-link>
                <sup>b</sup>
              </td></tr><tr><td rowspan="1" colspan="1">
                <italic>
                  <tp:taxon-name><tp:taxon-name-part taxon-name-part-type="genus" reg="Cotoneaster">C.</tp:taxon-name-part><tp:taxon-name-part taxon-name-part-type="species" reg="subadpressus">subadpressus</tp:taxon-name-part></tp:taxon-name>
                </italic>
              </td><td rowspan="1" colspan="1">17167</td><td rowspan="1" colspan="1" style="color: #005b31">
                <ext-link xmlns:xlink="http://www.w3.org/1999/xlink" ext-link-type="gen" xlink:href="MK650058" xlink:type="simple">MK650058</ext-link>
                <sup>b</sup>
              </td></tr><tr><td rowspan="1" colspan="1">
                <italic>
                  <tp:taxon-name><tp:taxon-name-part taxon-name-part-type="genus" reg="Cotoneaster">C.</tp:taxon-name-part><tp:taxon-name-part taxon-name-part-type="species" reg="tenuipes">tenuipes</tp:taxon-name-part></tp:taxon-name>
                </italic>
              </td><td rowspan="1" colspan="1">7276*C</td><td rowspan="1" colspan="1" style="color: #005b31">
                <ext-link xmlns:xlink="http://www.w3.org/1999/xlink" ext-link-type="gen" xlink:href="MK650047" xlink:type="simple">MK650047</ext-link>
                <sup>b</sup>
              </td></tr><tr><td rowspan="1" colspan="1">
                <italic>
                  <tp:taxon-name><tp:taxon-name-part taxon-name-part-type="genus" reg="Cotoneaster">C.</tp:taxon-name-part><tp:taxon-name-part taxon-name-part-type="species" reg="vellaeus">vellaeus</tp:taxon-name-part></tp:taxon-name>
                </italic>
              </td><td rowspan="1" colspan="1">17179-7</td><td rowspan="1" colspan="1" style="color: #005b31">
                <ext-link xmlns:xlink="http://www.w3.org/1999/xlink" ext-link-type="gen" xlink:href="MK614795" xlink:type="simple">MK614795</ext-link>
                <sup>b</sup>
              </td></tr><tr><td rowspan="1" colspan="1">
                <italic>
                  <tp:taxon-name><tp:taxon-name-part taxon-name-part-type="genus" reg="Cotoneaster">C.</tp:taxon-name-part><tp:taxon-name-part taxon-name-part-type="species" reg="verruculosus">verruculosus</tp:taxon-name-part></tp:taxon-name>
                </italic>
              </td><td rowspan="1" colspan="1">17137-1</td><td rowspan="1" colspan="1" style="color: #005b31">
                <ext-link xmlns:xlink="http://www.w3.org/1999/xlink" ext-link-type="gen" xlink:href="MK605512" xlink:type="simple">MK605512</ext-link>
                <sup>b</sup>
              </td></tr><tr><td rowspan="1" colspan="1">
                <italic>
                  <tp:taxon-name><tp:taxon-name-part taxon-name-part-type="genus" reg="Cotoneaster">C.</tp:taxon-name-part><tp:taxon-name-part taxon-name-part-type="species" reg="villosulus">villosulus</tp:taxon-name-part></tp:taxon-name>
                </italic>
              </td><td rowspan="1" colspan="1">13165*B</td><td rowspan="1" colspan="1" style="color: #005b31">
                <ext-link xmlns:xlink="http://www.w3.org/1999/xlink" ext-link-type="gen" xlink:href="MK650048" xlink:type="simple">MK650048</ext-link>
                <sup>b</sup>
              </td></tr><tr><td rowspan="1" colspan="1">
                <italic>
                  <tp:taxon-name><tp:taxon-name-part taxon-name-part-type="genus" reg="Cotoneaster">C.</tp:taxon-name-part><tp:taxon-name-part taxon-name-part-type="species" reg="zabelii">zabelii</tp:taxon-name-part></tp:taxon-name>
                </italic>
              </td><td rowspan="1" colspan="1">XB3</td><td rowspan="1" colspan="1" style="color: #005b31">
                <ext-link xmlns:xlink="http://www.w3.org/1999/xlink" ext-link-type="gen" xlink:href="MK650056" xlink:type="simple">MK650056</ext-link>
                <sup>b</sup>
              </td></tr><tr><td rowspan="1" colspan="3">
                <bold>Outgroups</bold>
              </td></tr><tr><td rowspan="1" colspan="1">
                <italic>
                  <tp:taxon-name><tp:taxon-name-part taxon-name-part-type="genus" reg="Rhaphiolepis">Rhaphiolepis</tp:taxon-name-part><tp:taxon-name-part taxon-name-part-type="species" reg="bibas">bibas</tp:taxon-name-part></tp:taxon-name>
                </italic>
              </td><td rowspan="1" colspan="1">201819</td><td rowspan="1" colspan="1" style="color: #005b31">
                <ext-link xmlns:xlink="http://www.w3.org/1999/xlink" ext-link-type="gen" xlink:href="MN577877" xlink:type="simple">MN577877</ext-link>
                <sup>c</sup>
              </td></tr><tr><td rowspan="1" colspan="1">
                <italic>
                  <tp:taxon-name><tp:taxon-name-part taxon-name-part-type="genus" reg="Rhaphiolepis">R.</tp:taxon-name-part><tp:taxon-name-part taxon-name-part-type="species" reg="prinoides">prinoides</tp:taxon-name-part></tp:taxon-name>
                </italic>
              </td><td rowspan="1" colspan="1">–</td><td rowspan="1" colspan="1" style="color: #005b31">
                <ext-link xmlns:xlink="http://www.w3.org/1999/xlink" ext-link-type="gen" xlink:href="MT876398" xlink:type="simple">MT876398</ext-link>
                <sup>d</sup>
              </td></tr></tbody></table></table-wrap></tp:treatment-sec><ref-list><ref id="B5"><mixed-citation xmlns:xlink="http://www.w3.org/1999/xlink" xlink:type="simple"><person-group><name name-style="western"><surname>Ding</surname><given-names>SS</given-names></name><name name-style="western"><surname>Sun</surname><given-names>K</given-names></name><name name-style="western"><surname>Su</surname><given-names>X</given-names></name><name name-style="western"><surname>Dong</surname><given-names>LN</given-names></name><name name-style="western"><surname>Zhang</surname><given-names>AM</given-names></name></person-group> (<year>2008</year>) <article-title>Characters of leaf epidermis and their taxonomic significance in <italic><tp:taxon-name><tp:taxon-name-part taxon-name-part-type="genus"/><tp:taxon-name-part taxon-name-part-type="section">Cotoneaster</tp:taxon-name-part></tp:taxon-name></italic> Medikus.</article-title><source>Bulletin of Botanical Research</source><volume>28</volume>(<issue>2</issue>): <fpage>187</fpage>–<lpage>194</lpage>.</mixed-citation></ref><ref id="B24"><mixed-citation xmlns:xlink="http://www.w3.org/1999/xlink" xlink:type="simple"><person-group><name name-style="western"><surname>Meng</surname><given-names>KK</given-names></name><name name-style="western"><surname>Chen</surname><given-names>SF</given-names></name><name name-style="western"><surname>Xu</surname><given-names>KW</given-names></name><name name-style="western"><surname>Zhou</surname><given-names>RC</given-names></name><name name-style="western"><surname>Li</surname><given-names>MW</given-names></name><name name-style="western"><surname>Dhamala</surname><given-names>MK</given-names></name><name name-style="western"><surname>Liao</surname><given-names>WB</given-names></name><name name-style="western"><surname>Fan</surname><given-names>Q</given-names></name></person-group> (<year>2021</year>) Phylogenomic analyses based on genome-skimming data reveal cyto-nuclear discordance in the evolutionary history of <italic><tp:taxon-name><tp:taxon-name-part taxon-name-part-type="genus"/><tp:taxon-name-part taxon-name-part-type="section">Cotoneaster</tp:taxon-name-part></tp:taxon-name></italic> (<tp:taxon-name><tp:taxon-name-part taxon-name-part-type="family">Rosaceae</tp:taxon-name-part></tp:taxon-name>). Molecular Phylogenetics and Evolution 158: е107083. <ext-link xlink:href="10.1016/j.ympev.2021.107083" ext-link-type="doi" xlink:type="simple">https://doi.org/10.1016/j.ympev.2021.107083</ext-link></mixed-citation></ref><ref id="B21"><mixed-citation xmlns:xlink="http://www.w3.org/1999/xlink" xlink:type="simple"><person-group><name name-style="western"><surname>Liu</surname><given-names>BB</given-names></name><name name-style="western"><surname>Liu</surname><given-names>GN</given-names></name><name name-style="western"><surname>Hong</surname><given-names>DY</given-names></name><name name-style="western"><surname>Wen</surname><given-names>J</given-names></name></person-group> (<year>2020</year>) <tp:taxon-name><tp:taxon-name-part taxon-name-part-type="genus">Eriobotrya</tp:taxon-name-part></tp:taxon-name> belongs to <italic><tp:taxon-name><tp:taxon-name-part taxon-name-part-type="genus">Rhaphiolepis</tp:taxon-name-part></tp:taxon-name></italic> (Maleae, <tp:taxon-name><tp:taxon-name-part taxon-name-part-type="family">Rosaceae</tp:taxon-name-part></tp:taxon-name>): Evidence from chloroplast genome and nuclear ribosomal DNA data. Frontiers in Plant Science 10: е1731. <ext-link xlink:href="10.3389/fpls.2019.01731" ext-link-type="doi" xlink:type="simple">https://doi.org/10.3389/fpls.2019.01731</ext-link></mixed-citation></ref><ref id="B3"><mixed-citation xmlns:xlink="http://www.w3.org/1999/xlink" xlink:type="simple"><person-group><name name-style="western"><surname>Chen</surname><given-names>SF</given-names></name><name name-style="western"><surname>Milne</surname><given-names>R</given-names></name><name name-style="western"><surname>Zhou</surname><given-names>RC</given-names></name><name name-style="western"><surname>Meng</surname><given-names>KC</given-names></name><name name-style="western"><surname>Yin</surname><given-names>QY</given-names></name><name name-style="western"><surname>Guo</surname><given-names>W</given-names></name><name name-style="western"><surname>Ma</surname><given-names>YP</given-names></name><name name-style="western"><surname>Mao</surname><given-names>KS</given-names></name><name name-style="western"><surname>Xu</surname><given-names>KW</given-names></name><name name-style="western"><surname>Kim</surname><given-names>YD</given-names></name><name name-style="western"><surname>Do</surname><given-names>TV</given-names></name><name name-style="western"><surname>Liao</surname><given-names>WB</given-names></name><name name-style="western"><surname>Fan</surname><given-names>Q</given-names></name></person-group> (<year>2022</year>) <article-title>When tropical and subtropical congeners met: Multiple ancient hybridization events within <italic><tp:taxon-name><tp:taxon-name-part taxon-name-part-type="genus">Eriobotrya</tp:taxon-name-part></tp:taxon-name></italic> in the Yunnan-Guizhou Plateau, a tropical-subtropical transition area in China.</article-title><source>Molecular Ecology</source><volume>31</volume>(<issue>5</issue>): <fpage>1543</fpage>–<lpage>1561</lpage>. <ext-link xlink:href="10.1111/mec.16325" ext-link-type="doi" xlink:type="simple">https://doi.org/10.1111/mec.16325</ext-link></mixed-citation></ref><ref id="B28"><mixed-citation xmlns:xlink="http://www.w3.org/1999/xlink" xlink:type="simple"><person-group><name name-style="western"><surname>Rothleutner</surname><given-names>JJ</given-names></name><name name-style="western"><surname>Friddle</surname><given-names>MW</given-names></name><name name-style="western"><surname>Contreras</surname><given-names>RN</given-names></name></person-group> (<year>2016</year>) <article-title>Ploidy levels, relative genome sizes, and base pair composition in <italic><tp:taxon-name><tp:taxon-name-part taxon-name-part-type="genus"/><tp:taxon-name-part taxon-name-part-type="section">Cotoneaster</tp:taxon-name-part></tp:taxon-name></italic>.</article-title><source>Journal of the American Society for Horticultural Science</source><volume>141</volume>(<issue>5</issue>): <fpage>457</fpage>–<lpage>466</lpage>. <ext-link xlink:href="10.21273/JASHS03776-16" ext-link-type="doi" xlink:type="simple">https://doi.org/10.21273/JASHS03776-16</ext-link></mixed-citation></ref><ref id="B14"><mixed-citation xmlns:xlink="http://www.w3.org/1999/xlink" xlink:type="simple"><person-group><name name-style="western"><surname>Ksinan</surname><given-names>S</given-names></name><name name-style="western"><surname>Durisova</surname><given-names>L</given-names></name><name name-style="western"><surname>Elias Jr</surname><given-names>P</given-names></name></person-group> (<year>2021</year>) <article-title>Genome size estimation of <italic><tp:taxon-name><tp:taxon-name-part taxon-name-part-type="genus"/><tp:taxon-name-part taxon-name-part-type="section">Cotoneaster</tp:taxon-name-part></tp:taxon-name></italic> species (<tp:taxon-name><tp:taxon-name-part taxon-name-part-type="family">Rosaceae</tp:taxon-name-part></tp:taxon-name>) from the Western Carpathians.</article-title><source>Biologia</source><volume>76</volume>(<issue>7</issue>): <fpage>2067</fpage>–<lpage>2078</lpage>. <ext-link xlink:href="10.1007/s11756-021-00772-3" ext-link-type="doi" xlink:type="simple">https://doi.org/10.1007/s11756-021-00772-3</ext-link></mixed-citation></ref><ref id="B9"><mixed-citation xmlns:xlink="http://www.w3.org/1999/xlink" xlink:type="simple"><person-group><name name-style="western"><surname>Fryer</surname><given-names>J</given-names></name><name name-style="western"><surname>Hylmö</surname><given-names>B</given-names></name></person-group> (<year>2009</year>) <source><italic><tp:taxon-name><tp:taxon-name-part taxon-name-part-type="genus">Cotoneasters</tp:taxon-name-part></tp:taxon-name></italic>: A Comprehensive Guide to Shrubs for Flowers, Fruit, and Foliage.</source><publisher-name>Timber Press</publisher-name>, <publisher-loc>Portland and London</publisher-loc>, <size units="page">344 pp</size>.</mixed-citation></ref></ref-list></tp:taxon-treatment>
